# Supplementary material for: Co‑cultivation of anaerobic fungi with Clostridium acetobutylicum bolsters butyrate and butanol production from cellulose and lignocellulose
Source: J Ind Microbiol Biotechnol. 2022 Nov 3;49(6):kuac024. doi: 10.1093/jimb/kuac024 (PMC9923384; doi:10.1093/jimb/kuac024)
Supplement: kuac024_Supplemental_Files [file kuac024_supplemental_files.zip]

Archive with 3 entries (3 files):
- Brown_JIMB_Supplement_formatted.docx
- Supplementary Data File Revised 8_11_22_Formatted.xlsx
- Supplementary Data File_code.xlsx
