# Supplementary material for: Co‑cultivation of anaerobic fungi with Clostridium acetobutylicum bolsters butyrate and butanol production from cellulose and lignocellulose
Source: J Ind Microbiol Biotechnol. 2022 Nov 3;49(6):kuac024. doi: 10.1093/jimb/kuac024 (PMC9923384; doi:10.1093/jimb/kuac024)
Supplement: kuac024_Supplemental_Files [file kuac024_supplemental_files.zip › Supplementary Data File Revised 8_11_22_Formatted.xlsx]

## Sheet: TPM counts
Locus Tag	TPM Count			Median
2.7.1.2/CAC2613	21.76			491.85
CAC1354	5.7
CAC0570	100.75
CAC2995	106.33
CAC3425	8.52
CAC3427	43.3
5.3.1.9/CAC2680	1168.2
2.7.1.11/CAC0517	841.62
CAC1088	58.65
CAC1572	72.65
2.2.1.1/CAC0944	454.89
2.2.1.1/CAC1348	17.69
4.1.2.13/CAC0827	1537.62
4.1.2.13/CA_P0064	5.6
5.3.1.1/CAC0711	6193.7
1.2.1.12/CAC0709	13712.6
2.7.2.3/CAC0710	2910.1
CAC2830	69.67
5.4.2.1/CAC2741	1.2
5.4.2.1/CAC0712	4921.98
CAC3021	609.25
4.2.1.11/CAC0713	4900.58
2.7.1.40/CAC0518	1603.12
2.7.1.40/CAC1036	178.9
2.7.9.2/CAC0534	15.19
CAC0797	16.58
CAC0801	10.01
CAC0267	1842.51
CAC3552	35.52
BDHAB	200
CAC3298
CAC3299	491.85
CA_P0162	834.67
CA_P0035	5103.49
(ADHE) CA_P0162	834.67
CA_P0035	5103.49
2.7.9.2/CAC0534	15.19
CAC0797	16.58
CAC0801	10.01
(THL) CAC2873	5474.26
(PTA) CAC1742	496.31
(ACK) CAC1743	360.62
(HBD) CAC2708	2671.93
(CRT) CAC2712	2656.15
(CTFAB) CA_P0163	454.91
CA_P0164	1038.94
(ADC) CA_P0165	1174.04
(BCD) CAC2711	2437.93
(PTB) CAC3076	1033.26
(BUK) CAC3075	575.36

## Sheet: Upregulated Genes Two-stage
Locus Tag		log2FoldChange	padj		Total Genes
CAC3428	hydroxylamine reductase	3.90513	2.28905e-06		94
CA_P0163	butyryl-CoA:acetoacetate CoA-transferase alpha subunit (EC 2.8.3.9)	2.28089	1.7608e-07
CAC2750	hydroxylamine reductase	2.20207	1.67939e-17
CAC3682	potassium-transporting ATPase subunit A	2.17715	3.52123e-05
CAC3526	FMN-binding protein	2.14902	5.71603e-13
CAC0161	ABC transporter (permease)	2.14703	2.84218e-12
CAC0910	Probably cellulosomal scaffolding protein precursor, secreted; cellulose-binding and cohesin domain	2.10696	3.43824e-17
CA_P0162	acetaldehyde dehydrogenase (EC 1.2.1.10)/alcohol dehydrogenase AdhE (EC 1.1.1.1)	2.08584	6.10489e-07
CAC0911	cellulose 1,4-beta-cellobiosidase (EC 3.2.1.91)	2.04574	8.61217e-16
CA_P0164	butyryl-CoA:acetoacetate CoA-transferase beta subunit (EC 2.8.3.9)	2.03211	6.49924e-07
CAC3527	Ferredoxin	1.97028	6.80857e-16
CAC2293	Hypothetical secreted protein	1.95795	6.49924e-07
CAC0912	Possible non-processive endoglucanase family 5, secreted; CelA homolog secreted; dockerin domain	1.92728	1.53552e-09
CAC3269	ABC-type MDR transport system, ATPase component	1.91254	6.95151e-09
CAC3270	Permease, predicted cation efflux pump	1.87431	0.000155463
CAC2807	Endo-1,3(4)-beta-glucanase family 16	1.84586	0.000448142
CAC0561	non-processive endocellulase	1.80536	1.53552e-09
CAC3280	Possible surface protein, responsible for cell interaction; contains cell adhesion domain and ChW-repeats	1.77723	1.2829e-05
CAC0913	endoglucanase Cel9G	1.77321	0.00178732
CAC0241	ABC-type multidrug transport system, ATP-ase compoment	1.77237	0.000229924
CAC3686	Metallo-beta-lactamase superfamily hydrolase	1.76562	5.02122e-05
CAC2703	chaperonin GroEL	1.75873	3.286e-21
CAC3268	Uncharacterized conserved membrane protein, possible MDR-type transporter	1.70073	4.21014e-07
CAC1775	Predicted membrane protein	1.68361	0.0120496
CA_P0165	Acetoacetate decarboxylase	1.63436	5.30344e-11
CAC2806	Predicted phosphohydrolase, Icc family	1.62705	0.00147134
CA_P0025	Pyruvate decarboxylase	1.61028	4.16065e-10
CAC3266	hypothetical protein	1.59165	1.5977e-07
CAC0242	Predicted permease	1.58878	0.000232249
CA_P0026	hypothetical protein	1.58522	1.5977e-07
CAC1283	Molecular chaperones DnaJ (HSP40 family)	1.58212	3.74679e-09
CAC3265	Predicted membrane protein	1.58138	4.74839e-06
CAC3714	heat shock protein Hsp20	1.5801	3.05871e-05
CAC3684	Polygalacturonase	1.53714	0.00948458
CAC3264	Uncharacterized conserved protein, YTFJ B.subtilis ortholog	1.53391	5.63228e-12
CAC0243	Predicted permease	1.53241	0.000338633
CAC1505	hypothetical protein	1.53134	0.0367938
CAC0826	Endoglucanase family 5	1.5302	1.57778e-05
CAC1051	Uncharacterized conserved protein (possible membrane)	1.5273	6.26757e-05
CAC2704	Co-chaperonin GroES, HSP10 family	1.50982	4.68195e-14
CAC2241	Cation transport P-type ATPase	1.50857	6.40442e-08
CAC2766	Thiamine biosynthesis lipoprotein ApbE	1.50373	0.000593328
CAC0834	Predicted integral membrane protein	1.49993	0.0136544
CAC0313	phage shock protein A (PspA) family protein	1.49015	3.7759e-05
CAC0312	hypothetical protein	1.48997	3.92251e-06
CAC1349	aldose 1-epimerase (EC 5.1.3.3)	1.47844	0.042496
CAC2768	transcriptional regulator, TetR family	1.44548	0.00115571
CAC1284	[LSU ribosomal protein L11P]-lysine N-methyltransferase (EC 2.1.1.-)	1.39353	5.82493e-06
CAC2470	Uncharacterized Zn-finger protein	1.38562	0.0461314
CAC2543	electron transfer flavoprotein alpha subunit apoprotein	1.38219	0.00312433
CAC0457	transcriptional regulator, TetR family	1.38087	4.18282e-05
CA_P0104	Heavy metal resistance membrane protein	1.37962	4.17351e-05
CAC3189	ATPase with chaperone activity clpC, two ATP-binding domain	1.37353	1.7608e-07
CAC0456	ATP-dependent protease (lonA)	1.36658	4.74839e-06
CAC3267	Specialized sigma subunit of RNA polymerase	1.36324	0.000542766
CAC3484	Short-chain alcohol dehydrogenase family protein	1.35819	3.21091e-06
CAC1052	SPFH domain, Band 7 family protein	1.35639	3.30871e-06
CA_P0103	transcriptional regulator, ArsR family	1.34221	4.52605e-06
CAC3190	putative ATP:guanido phosphotransferase	1.33618	9.56032e-07
CAC1282	molecular chaperone DnaK	1.31322	2.25617e-08
CA_P0077	Uncharacterized Fe-S protein	1.31065	2.87407e-07
CAC3681	potassium-transporting ATPase subunit B	1.3066	0.0245631
CAC3354	Probable cation efflux pump (multidrug resistance protein)	1.30042	0.00232678
CAC3192	Transciptional regulator CTSR	1.28129	0.000436452
CA_P0040	Xre family DNA-binding domain and TPR repeats containing protein	1.28025	0.00707265
CAC2688	Alpha/beta superfamily hydrolase (possible chloroperoxidase)	1.27015	3.79692e-07
CAC3419	S-adenosylmethionine-dependent methyltransferase	1.25823	0.0161692
CAC0162	Transcriptional regulator MarR/EmrR family	1.2427	1.7608e-07
CA_P0078	acetyl-CoA acetyltransferase (EC 2.3.1.9)	1.21458	3.05871e-05
CAC0560	Integral membrane protein similar to antibiotic resistance protein B.subtilis	1.20653	1.78301e-05
CAC2542	FAD/FMN-containing dehydrogenase	1.19468	0.00126597
CAC0915	Endoglucanase A precursor (endo-1,4-beta-glucanase) (cellulase A), secreted; dockerin domain	1.18818	0.0167106
CAC0117	protein cheY homolog	1.18809	0.00395237
CAC0717	Predicted membrane protein	1.17691	6.40442e-08
CAC1968	Pectate lyase related enzyme	1.17347	0.00015338
CAC3371	2-enoate reductase (Two distinct NAD(FAD)-dependent dehydrogenase domains)	1.17341	1.66407e-07
CAC2663	Protein containing cell-wall hydrolase domain	1.15286	0.0181586
CA_P0102	Membrane protein	1.14418	0.000113843
CAC0916	endoglucanase (EC:3.2.1.4)	1.13535	0.0289261
CAC3387	Pectate lyase	1.13488	2.29339e-05
CAC1053	LPS glycosyltransferase	1.11812	0.00502739
CA_P0105	Arsenate reductase, arsC, protein-tyrosine-phosphatase family enzyme	1.11552	0.00242077
CAC3349	transcriptional regulator, LysR family	1.10181	0.00893027
CAC0835	Predicted integral membrane protein	1.09044	0.0189136
CAC0116	Carbone-monoxide dehydrogenase, beta chain	1.08301	0.000480749
CAC3191	Uncharacterized conserved protein, containing ClpE-like Zn-zinger domain; YACH B.subtilis ortholog	1.07835	0.00336993
CAC0273	2-isopropylmalate synthase	1.06797	0.0291145
CAC2767	hypothetical protein	1.05345	0.00590911
CAC0588	hypothetical protein	1.05034	3.94539e-05
CAC2553	Uncharacterized mebrane protein, YOAS B.subtilis ortholog	1.02404	0.00837367
CAC0328	Predicted metal-dependent hydrolase	1.02376	0.00173659
CAC1281	Molecular chaperone GrpE	1.02355	7.70231e-05
CAC3279	Possible surface protein, responsible for cell interaction; contains cell adhesion domain and ChW-repeats	1.00515	0.047051
CAC0876	transcriptional regulator, MarR family	1.00208	0.000218885

## Sheet: Upregulated Genes Monoculture
Locus Tag		log2FoldChange	padj		Total Genes
CAC0017	seryl-tRNA synthetase (EC 6.1.1.11)	-2.76272	0.00948458		64
CAC0016	Related to HTH domain of SpoOJ/ParA/ParB/repB family, involved in chromosome partitioning	-2.60816	0.032606
CAC0018	Putative NADPH-quinone reductase, YabF family	-2.24059	0.037305
CAC1876	N-acetylmuramidase, autolytic enzyme, family 25 of glycosyl hydrolase ; peptodoglycan-binding domain	-1.98584	0.000586269
CAC0020	MDR-type permease	-1.97022	0.00142359
CAC0387	hypothetical protein	-1.87908	0.0370999
CA_P0002	Transglutaminase-like predicted protease domain fused ChW-repeats and cell-adhesion domain	-1.84355	9.56032e-07
CAC3195	glycyl-tRNA synthetase (EC 6.1.1.14)	-1.66675	3.80959e-05
CAC0380	amino acid ABC transporter substrate-binding protein, PAAT family (TC 3.A.1.3.-)	-1.64862	3.75906e-06
CA_P0119	Possible xylan degradation enzyme (glycosyl hydrolase family 30-like domain and Ricin B-like domain)	-1.62442	0.000166244
CAC2388	acetylornithine aminotransferase apoenzyme (EC 2.6.1.11)	-1.60917	7.97286e-05
CAC0164	ABC transporter, ATP binding-protein	-1.60454	0.0147578
CAC0316	ornithine carbamoyltransferase (EC 2.1.3.3)	-1.59517	0.000424072
CAC1324	Uncharacterized predected metal-binding protein	-1.59256	0.0413187
CAC0899	3-dehydroquinate dehydratase (EC 4.2.1.10)	-1.58808	0.00678849
CAC1229	Hypothetical protein, CF-34 family(identical)	-1.58241	3.79692e-07
CAC0743	6-phospho-beta-glucosidase (EC 3.2.1.86)	-1.4637	0.00349798
CAC0534	phosphoenolpyruvate synthase (EC 2.7.9.2)	-1.45928	0.00154308
CAC3037	transcriptional regulator, LacI family	-1.43483	1.54972e-06
CAC1887	hypothetical protein	-1.4328	0.0109843
CAC1322	Glycerol-3-phosphate dehydrogenase, GLPA	-1.42806	0.0149387
CAC2389	N-acetylglutamate kinase (EC 2.7.2.8)	-1.41807	0.000954959
CAC0232	fructose-1-phosphate kinase (EC 2.7.1.56)	-1.39528	0.0129225
CAC0065	hypothetical protein	-1.39089	0.000190921
CAC3424	transcriptional regulator, RpiR family	-1.38768	0.00162324
CA_P0120	Possible xylan degradation enzyme (glycosyl hydrolase family 43-like domain, cellulose-binding domain and Ricin B-like domain)	-1.37932	0.0155278
CAC1231	Predicted dehydrogenase, YULF B.subtilis ortholog	-1.36664	0.00104996
CAC1747	Acyl carrier protein, ACP	-1.33874	5.2203e-05
CA_P0118	Possible xylan degradation enzyme (glycosyl hydrolase family 30-like domain and Ricin B-like domain)	-1.32881	0.00570124
CAC1892	hypothetical protein	-1.32094	0.0293282
CAC3036	Superfamily I DNA helicase	-1.31225	3.30871e-06
CAC2847	SSU ribosomal protein S30P/sigma 54 modulation protein	-1.31067	1.61377e-05
CAC0553	Hypothetical protein, CF-8 family	-1.29358	0.0117584
CAC0532	PTS system maltose-specific IIB component, Glc family (TC 4.A.1.1.8)/PTS system maltose-specific IIC component, Glc family (TC 4.A.1.1.8)	-1.26912	0.00590911
CAC0531	transcriptional regulator, RpiR family	-1.24087	0.000374257
CAC0631	diguanylate cyclase/phosphodiesterase	-1.21585	0.00715854
CAC2391	N-acetylglutamate synthase (EC 2.3.1.1)/glutamate N-acetyltransferase (EC 2.3.1.35)	-1.20071	0.00138504
CAC1320	Glycerol-3-phosphate responsive antiterminator (mRNA-binding), GLPP	-1.19927	0.0299015
CAC0064	hypothetical protein	-1.19543	0.00948458
CAC3631	Oligopeptide ABC transporter, permease component	-1.19167	0.0053505
CAC2434	Membrane associatehistidine kinase with HAMP domain	-1.18498	0.000150087
CAC0974	argininosuccinate lyase (EC 4.3.2.1)	-1.1725	0.00288065
CAC1786	transcriptional repressor CodY	-1.16908	0.00389899
CA_P0176	hypothetical protein	-1.15601	0.00350709
CAC1692	cell division protein FtsA	-1.15548	0.00535141
CAC0309	Cell wall-associated hydrolase	-1.15546	0.000134464
CAC3459	Homolog of cell division GTPase FtsZ, diverged	-1.15237	0.0118428
CAC2645	carbamoyl-phosphate synthase small subunit	-1.14735	0.000519952
CAC2235	cysteine synthase (EC 2.5.1.47)	-1.14579	1.7608e-07
CA_P0117	Possible beta-xylosidase diverged, family 5/39 of glycosyl hydrolases and alpha-amylase C (Greek key) C-terminal domain	-1.12919	0.00954287
CAC0057	hypothetical protein	-1.11041	5.82493e-06
CAC0422	transcriptional antiterminator, BglG family	-1.09778	0.047051
CAC0155	transcriptional antiterminator, BglG family/transcriptional regulator	-1.08455	0.0105565
CAC2111	Fibronectin-binding protein	-1.07361	0.0286303
CAC0084	MutT/Nudix family hydrolase	-1.06479	0.0381032
CAC2672	Predicted membrane protein	-1.05311	0.0424878
CAC0973	argininosuccinate synthase (EC 6.3.4.5)	-1.04264	0.00252134
CAC0033	2-octaprenylphenol hydroxylase (EC 1.14.13.-)	-1.04022	0.00568564
CAC1845	Flagellar motor protein MotB	-1.03908	0.0465519
CAC0554	lysozyme (EC:3.2.1.17)	-1.02128	0.00063384
CAC0154	PTS system D-mannitol-specific IIB component, Fru family (TC 4.A.2.1.2)/PTS system D-mannitol-specific IIC component, Fru family (TC 4.A.2.1.2)	-1.01928	0.025636
CAC2642	Predicted endonuclease	-1.01883	0.00944444
CAC3400	Predicted dehydrogenase	-1.01031	0.0012533
CAC0310	transcriptional regulator, AbrB family	-1.00716	0.000328857
